# Supplementary material for: Dietary restriction fails to extend lifespan of Drosophila model of Werner syndrome
Source: G3 (Bethesda). 2024 Mar 16;14(5):jkae056. doi: 10.1093/g3journal/jkae056 (PMC11075538; doi:10.1093/g3journal/jkae056)
Supplement: jkae056_Supplementary_Data [file jkae056_supplementary_data.zip]

Archive with 5 entries (5 files):
- Data_S1_G3-2024-404820.xlsx
- Data_S2_G3-2024-404820.xlsx
- Data_S3_G3-2024-404820.xlsx
- Data_S4_G3-2024-404820.xlsx
- Table_S1_and_Figure_S1_G3-2024-404820.docx
